# Supplementary material for: Identification of Target Gene and Interacting Protein of Two LaSCL6 Alternative Splicing Variants Provides Novel Insights into Larch Somatic Embryogenesis
Source: Plants (Basel). 2024 Oct 31;13(21):3072. doi: 10.3390/plants13213072 (PMC11548147; doi:10.3390/plants13213072)
Supplement: Supplementary file 1 [file plants-13-03072-s001.zip]

Archive with 1 entries (1 files):
- plants-3257666-supplementary.xlsx
