# Supplementary material for: Identification of Target Gene and Interacting Protein of Two LaSCL6 Alternative Splicing Variants Provides Novel Insights into Larch Somatic Embryogenesis
Source: Plants (Basel). 2024 Oct 31;13(21):3072. doi: 10.3390/plants13213072 (PMC11548147; doi:10.3390/plants13213072)
Supplement: Supplementary file 1 [file plants-13-03072-s001.zip › plants-3257666-supplementary.xlsx]

## Sheet: Table S1 
Supplemental Table S1. Summary of transcriptome sequencing of transgenic Oryza sativa and Arabidopsis thaliana.
1. Summary of transcriptome sequencing of transgenic Oryza sativa.
Samples	Raw reads	Clean reads	Clean ratio (%)	Mapped ratio (%)
WT-1	26057673	25888600	99.35	96
WT-2	23781872	23477234	98.72	96
WT-3	55845725	55250992	98.94	96.46
WT-4	53752431	53433572	99.41	96.56
LaSCL6-var1-1	25580702	25213449	98.56	95.6
LaSCL6-var1-2	24442937	23824304	97.47	95.54
LaSCL6-var1-3	20444852	20127175	98.45	95.66
LaSCL6-var1-4	28079999	26125899	93.04	95.02
LaSCL6-var2-1	22821431	22611146	99.08	95.76
LaSCL6-var2-2	23000093	22857981	99.38	95.57
LaSCL6-var2-3	26779617	26461624	98.81	94.88
LaSCL6-var2-4	24105984	22580545	93.67	95.34
2. Data of differentially-expressed genes (DEGs) in Oryza sativa.
Comparison	All DEGs	Up-regulated DEGs	Down-regulated DEGs
LaSCL6-var1 vs WT	1024	478	546
LaSCL6-var2 vs WT	2517	898	1619
LaSCL6-var2 vs LaSCL6-var1	660	241	419
3. Summary of transcriptome sequencing of transgenic Arabidopsis thaliana.
Samples	Raw reads	Clean reads	Clean ratio (%)	Mapped ratio (%)
WT-1	48827246	46208268	94.6362	98.84
WT-2	48216720	45811666	95.012	98.97
WT-3	57733366	54440492	94.2964	98.74
WT-4	51778826	48993956	94.6216	98.11
LaSCL6-var1-1	57295286	54469762	95.0685	98.77
LaSCL6-var1-2	63556386	59875808	94.209	98.41
LaSCL6-var1-3	52298388	49193026	94.0622	98.7
LaSCL6-var1-4	56454360	53003984	93.8882	98.74
LaSCL6-var2-1	55938698	53179886	95.0682	96.92
LaSCL6-var2-2	55585878	52852904	95.0833	99
LaSCL6-var2-3	52391102	49865374	95.1791	98.66
LaSCL6-var2-4	53174920	50311152	94.6144	98.63
4. Data of differentially-expressed genes (DEGs) in Arabidopsis thaliana.
Comparison	All DEGs	Up-regulated DEGs	Down-regulated DEGs
LaSCL6-var1 vs WT	1129	685	444
LaSCL6-var2 vs WT	186	41	145
LaSCL6-var2 vs LaSCL6-var1	658	498	160

## Sheet: Table S2
Supplemental Table S2. Screening and comparison of differentially expressed genes in different comparisons.
1. Four Larix genes were identified in the comparison of LaSCL6-var1 vs WT.
Transcript ID	Gene ID	Log2fold change	qValue	Result	Gene Description
Larix33865	AT1G64900	-1.0497	0.0287166	down	transposon protein, putative, unclassified, expressed
	Os10g0139700	-2.08745	0.000948764	down	cytochrome p450 89a2-like
Larix31476	AT5G15850	-1.01681	0.018611	down	CCT/B-box zinc finger protein, putative, expressed
	Os02g0178100	-1.5966	0.0288027	down	constans-like protein co6
Larix22537	AT5G61000	1.02728	0.00023736	up	RPA1B - Putative single-stranded DNA binding complex subunit 1, expressed
	AT5G08020	1.03713	0.0152533	up	RPA1B - Putative single-stranded DNA binding complex subunit 1, expressed
	Os07g0190600	4.21827	0.00901391	up	replication protein a 70 kda dna-binding subunit d isoform x1
Larix43329	AT3G25180	-1.78163	0.000816711	down	cytochrome P450, putative, expressed
	Os09g0441600	-3.34706	0.0401538	down	cytochrome p450 71a1-like
2. One Larix gene was identified in the comparison of LaSCL6-var2 vs WT.
Transcript ID	Gene ID	Log2fold change	qValue	Result	Gene Description
Larix29854	AT4G19230	1.55775	0.0230649	up	cytochrome P450, putative, expressed
	Os02g0703600	5.03742	9.80779e-07	up	aba 8 -hydroxylase
3. Thirteen Larix genes were identified in the comparison of LaSCL6-var2 vs LaSCL6-var1.
Transcript ID	Gene ID	Log2fold change	qValue	Result	Gene Description
Larix06603	AT1G16130	1.81661	8.38051e-12	up	OsWAK53b - OsWAK receptor-like protein kinase, expressed
	Os09g0561450	6.83981	1	up	wall-associated kinase 4
	Os10g0180800	1.68279	1	up	calcium binding egf domain containing expressed
	Os02g0811200	4.67664	1	up	wall-associated serine threonine kinase
	Os06g0170100	5.78276	0.504005	up	wall-associated receptor kinase-like 16
Larix22079	AT1G35140	1.49495	2.55229e-05	up	phosphate-induced protein 1 conserved region domain containing protein, expressed
	Os02g0756200	1.15814	1	up	-
Larix34798	AT3G23240	1.2886	7.62493e-05	up	AP2 domain containing protein, expressed
	Os09g0572000	2.19728	1	up	ethylene-responsive transcription factor 1b-like
Larix43783	AT4G27950	-1.35144	3.77294e-06	down	AP2 domain containing protein, expressed
	AT4G11140	-1.06397	0.000852861	down	AP2 domain containing protein, expressed
	Os07g0575000	-2.7796	0.795961	down	ethylene-responsive transcription factor rap2-11-like
Larix26440	AT2G44940	-1.08951	4.78421e-07	down	AP2 domain containing protein, expressed
	Os02g0676800	-2.5846	1	down	ethylene-responsive transcription factor erf027-like
	Os06g0127100	-2.30321	1	down	transcription factor cbf1
Larix43329	AT3G25180	1.91134	0.00225049	up	cytochrome P450, putative, expressed
	Os08g0456200	4.34777	1	up	elicitor-inducible cytochrome p450
Larix12010	AT3G21950	-1.1357	0.00458912	down	SAM dependent carboxyl methyltransferase, putative, expressed
	Os06g0242000	-2.1213	1	down	benzothiadiazole-induced s-adenosyl-l-methionine:salicylic acid carboxyl methyltransferase 1
	Os02g0719600	-1.95527	1	down	anthranilate o-methyltransferase 1-like
	Os01g0700300	-2.54219	0.899332	down	salicylate carboxymethyltransferase-like
Larix03498	AT3G28890	1.78767	0.0270206	up	NL0E, putative, expressed
	AT3G11010	1.07127	0.0349866	up	verticillium wilt disease resistance protein, putative, expressed
	Os04g0122000	1.34439	1	up	lrr receptor-like serine threonine-protein kinase erecta isoform x1
Larix09181	AT4G01380	-1.16961	0.0014122	down	plastocyanin-like domain containing protein, putative, expressed
	Os06g0681200	-1.68158	1	down	early nodulin-like protein 1
Larix11670	AT4G22490	-1.34587	0.0147439	down	LTPL112 - Protease inhibitor/seed storage/LTP family protein precursor, expressed
	Os08g0364400	-4.52494	1	down	14 kda proline-rich
Larix33307	AT4G28140	1.46387	0.0298449	up	AP2 domain containing protein, expressed
	Os08g0408500	1.03354	1	up	ap2-domain dre binding factor dbf1
Larix14222	AT5G37260	-1.14995	0.0390192	down	MYB family transcription factor, putative, expressed
	Os02g0685200	-1.25187	1	down	myb dna-binding domain superfamily protein
Larix01927	AT1G14540	2.7976	2.05898e-14	up	peroxidase precursor, putative, expressed
	Os12g0111800	2.44699	0.899332	up	cationic peroxidase 1-like
	Os11g0112200	2.12279	0.899332	up	cationic peroxidase 1-like
4. Fifteen Larix genes were identified in the comparison of LaSCL6-var1/2 vs WT.
Transcript ID	Gene ID	Log2fold change	qValue	Result	Gene Description
Larix10747	Os12g0567800	-1.92881	0.000716087	down	metallothionein-like protein expressed
		-1.47495	0.00715068	down
Larix12010	Os06g0242700	4.90286	0.046278	up	Jasmonate O-methyltransferase
	Os06g0242700	3.88327	0.0428806	up	-
Larix22537	Os07g0190600	4.21827	0.00901391	up	replication protein a 70 kda dna-binding subunit d isoform x1
		4.50156	0.0255238	up	-
Larix40840	Os11g0306400	-2.40645	0.00610582	down	probable o-methyltransferase 2
		-3.5479	1.21056e-05	down	-
Larix02488	Os01g0543600	-2.9457	0.00195072	down	cytochrome p450 71c1
		-2.15436	0.013717	down	-
Larix02623	Os06g0582600	-3.61314	5.58659e-05	down	senescence-specific cysteine protease sag39-like
		-3.69431	7.89828e-06	down	-
Larix25333	Os10g0392600	3.8623	0.00349342	up	spx domain-containing protein 3
		4.35476	0.00411836	up	-
Larix34775	Os12g0155100	-1.96263	0.00672717	down	-
	Os12g0155100	-3.04572	1.20174e-10	down	-
Larix17024	Os05g0125300	1.83483	0.0471576	up	serine threonine-protein kinase cdl1-like
	Os05g0125300	2.29076	0.000567075	up	-
Larix41119	Os03g0860100	2.80423	0.000279168	up	ethylene-responsive transcription factor 1b
	Os03g0860100	3.55338	9.22061e-07	up	-
Larix06036	Os04g0321100	-4.62192	1.00123e-06	down	cytokinin-o-glucosyltransferase 2
	Os04g0321100	-4.07609	0.000386448	down	-
Larix30481	Os06g0658400	9.27924	0.0001105	up	uncharacterized protein loc9267181
	Os06g0658400	5.3495	0.0401838	up	-
Larix28851	Os03g0682100	-3.55305	8.53644e-07	down	protein nuclear fusion defective 4-like
	Os03g0682100	-3.898	8.46754e-08	down	-
Larix17382	Os07g0283050	-2.48023	0.0105221	down	l-type lectin-domain containing receptor kinase -like
	Os07g0283050	-2.4884	0.0201755	down	-
Larix40803	Os12g0431100	-2.33559	0.000138659	down	cell division protein aaa atpase family
	Os12g0431100	-1.57976	0.0205485	down	-

## Sheet: Table S3
Supplemental Table S3. GRAS binding sites analysis in predicted gene promoters using information of the four species.
1. GRAS binding sites analysis in 30 Larix gene promoters using information of the four species.
Transcript ID	Arabidopsis thaliana	Populus trichocarpa	Solanum lycopersium	Zea mays	Average
Larix33865	4	4	4	7	4.75
Larix40803	2	2	2	3	2.25
Larix43783	2	3	4	4	3.25
Larix31476	1	1	1	4	1.75
Larix43329	0	0	0	1	0.25
Larix22537	0	0	0	0	0
Larix29854	3	3	2	4	3
Larix06603	2	2	2	1	1.75
Larix22079	5	5	4	9	5.75
Larix34798	0	0	0	1	0.25
Larix26440	3	3	4	5	3.75
Larix12010	0	0	0	2	0.5
Larix03498	1	1	1	2	1.25
Larix09181	3	4	4	5	4
Larix11670	0	0	0	0	0
Larix33307	0	0	0	0	0
Larix14222	4	5	5	5	4.75
Larix01927	0	0	0	3	0.75
Larix28851	1	1	1	1	1
Larix34775	2	3	3	3	2.75
Larix10747	0	0	0	1	0.25
Larix40840	0	0	0	4	1
Larix02488	1	1	1	1	1
Larix02623	1	2	3	3	2.25
Larix25333	2	2	2	4	2.5
Larix17024	0	0	0	1	0.25
Larix41119	3	3	3	6	3.75
Larix06036	0	0	0	4	1
Larix30481	3	3	5	7	4.5
Larix17382	0	2	2	5	2.25
2. GRAS binding sites analysis in 39 Oryza sativa gene promoters using information of the four species.
Transcript ID	Arabidopsis thaliana	Populus trichocarpa	Solanum lycopersium	Zea mays	Average
Os02g0178100	2	2	2	2	2
Os09g0441600	0	0	0	1	0.25
Os10g0139700	1	1	1	2	1.25
Os02g0703600	16	17	19	15	16.75
Os01g0700300	2	1	1	8	3
Os02g0756200	3	3	3	1	2.5
Os02g0811200	10	10	10	12	10.5
Os02g0676800	4	4	4	8	5
Os02g0685200	28	30	31	25	28.5
Os02g0719600	5	5	6	7	5.75
Os04g0122000	3	3	3	4	3.25
Os07g0575000	1	1	2	5	2.25
Os06g0127100	6	6	6	15	8.25
Os06g0170100	11	12	11	16	12.5
Os08g0456200	2	2	2	8	3.5
Os06g0242000	5	5	5	11	6.5
Os06g0681200	1	2	4	4	2.75
Os08g0364400	15	18	18	13	16
Os09g0561450	2	2	2	3	2.25
Os08g0408500	6	6	6	11	7.25
Os09g0572000	4	5	5	7	5.25
Os10g0180800	4	4	4	7	4.75
Os11g0112200	0	0	0	0	0
Os12g0111800	1	1	1	1	1
Os03g0682100	2	2	2	4	2.5
Os04g0321100	19	20	20	22	20.25
Os06g0582600	4	4	4	6	4.5
Os06g0658400	5	5	5	0	3.75
Os12g0431100	6	6	6	4	5.5
Os03g0860100	3	3	3	6	3.75
Os12g0567800	1	2	3	3	2.25
Os01g0543600	7	7	10	12	9
Os10g0392600	2	3	3	4	3
Os11g0306400	0	0	0	0	0
Os12g0155100	4	4	4	5	4.25
Os07g0190600	4	4	4	3	3.75
Os07g0283050	4	5	5	9	5.75
Os06g0242700	1	1	2	3	1.75
Os05g0125300	7	7	7	7	7
3. GRAS binding sites analysis in 20 Arabidopsis thaliana gene promoters using information of the four species.
Transcript ID	Arabidopsis thaliana	Populus trichocarpa	Solanum lycopersium	Zea mays	Average
AT1G64900	1	1	1	5	2
AT5G08020	6	7	7	6	6.5
AT5G15850	6	6	6	9	6.75
AT5G61000	9	11	10	18	12
AT4G19230	9	9	9	10	9.25
AT1G16130	9	9	9	12	9.75
AT1G35140	4	4	4	9	5.25
AT1G14540	1	1	1	6	2.25
AT2G44940	3	3	3	10	4.75
AT3G21950	2	2	2	8	3.5
AT3G25180	4	4	5	2	3.75
AT3G28890	6	6	6	6	6
AT4G01380	9	9	10	11	9.75
AT3G11010	2	2	2	8	3.5
AT4G22490	2	1	1	6	2.5
AT4G28140	7	7	7	6	6.75
AT3G23240	2	2	2	9	3.75
AT4G11140	8	7	6	15	9
AT5G37260	6	6	6	8	6.5
AT4G27950	9	9	8	25	12.75

## Sheet: Table S4
Supplemental Table S4. Accession numbers for cloned sequences.
1. Accession numbers for promoters of 25 predicted targets.
Transcript ID	Accession number
Larix33865	MW939943
Larix40803	MW939944
Larix43783	MW939945
Larix31476	MW939946
Larix43329	MW939947
Larix29854	MW939948
Larix06603	MW939949
Larix22079	MW939950
Larix34798	MW939951
Larix26440	MW939952
Larix03498	MW939953
Larix09181	MW939954
Larix14222	MW939955
Larix01927	MW939956
Larix28851	MW939957
Larix34775	MW939958
Larix40840	MW939959
Larix02488	MW939960
Larix02623	MW939961
Larix25333	MW939962
Larix17024	MW939963
Larix41119	MW939964
Larix06036	MW939965
Larix30481	MW939966
Larix17382	MW939967
2. Accession numbers for mRNA of the candidate target genes.
Transcript ID	Accession number	Annotation
Larix33865	MW939969	Cytochrome P450, family 89, subfamily A, polypeptide 5(CYP89A5)
Larix06603	MW939970	Wall-associated receptor kinase-like 20 (WAKL20)
Larix09181	MW939971	Early nodulin-like protein 1 (ENODL1)
Larix14222	MW939972	Circadian clock associated 1(CCA1)
Larix28851	MW939973	Picloram resistant 30 (PIC30)
Larix02488	MW939974	Cytochrome P450 84A1(CYP84A1)
Larix06036	MW939975	UDP-glycosyltransferase 85A3 (UGT85A3)

## Sheet: Table S5
Supplemental Table S5. Primes used in this study.
1. Primes used for plant transformation.
Name	Primer forward (5'-3')	Primer reverse (5'-3')
OE-LaSCL6-var1	ACGGGGGACTCTTGACCATGGGGATGAACGGGATGCTAAGCAGG	CTGGTCACCAATTCACACGTGTTAAGGCGGGGGCCCGCACCT
OE-LaSCL6-var2	ACGGGGGACTCTTGACCATGGGGATGGAAGATTTGGAGAGTATG	CTGGTCACCAATTCACACGTGTTAAGGCGGGGGCCCGCACCT
DNA detection	CAATCCCACTATCCTTCGCAAGACC	TTGGGAACGAATGGCGTAGGG
LaSCL6 qRT-PCR	GCTTCCCGAATCCTCAACG	GCCTCCGAGAAACTCTTGTATG
O-actin	TTCCAGCCTTCCTTCATA	AACGATGTTGCCATATAGAT
A-actin	CGGTGGTTCCATTCTTGC	GGACCTGCCTCATCATACTC
Note: OE: overexpression, O: Oryza sativa, A: Arabidopsis thaliana.
2. Primes used for promoter amplification of 25 predicted targets.
Transcript ID	Primer forward (5'-3')	Primer reverse (5'-3')
Larix33865	AGGCTTTGTGAAAATGTTAG	ATCTATCCACCTTCTCAAGC
Larix40803	TGTAGTCGCCAGTCATCAGA	TAATGCTTGCACTAAGGAGG
Larix43783	GACTAGGGATTCGATTGACC	TAATCCGAAGCCTCAATCTC
Larix31476	ATTTTGGATGGGATTTGAAGATTCAATAAATATTC	ACGATCTGTCGGGAGCT
Larix43329	TTCAAGCCAAAGAAGGAGGA	ATCGGAAGGAACCTTACACG
Larix29854	GAGTTCCTTTAACGCACTAG	TCTAAGTCGAAGGGCTTTAT
Larix06603	ACTCTACCTTCATCTTTGTCCATAAT	GGCTGATGGCATGCATG
Larix22079	AACTCATCATAACCTAGGTTT	GAGGAGATGAGAAGAGGAATGAGAT
Larix34798	CCTGCTAGTCAAGGGGTACT	CAGAGTTATTACTTGGGTTT
Larix26440	AGATTTGGTCCGTAGATGGG	CTCAGTTCATGGGATAACGT
Larix03498	ATATAGCAATCGATTTGGATTTTACTTTAAATT	AGGAGATCCATTTCTCCGTC
Larix09181	AACCATGTACCGAAGTCATC	GATCATTCATACACACTGCT
Larix14222	AACAAAGATACAAAATGGAA	GCTTTCATTAGTAAATACCA
Larix01927	CATTTAACGCGTCAAAAGAGACCCT	GAAATCGTTTGCAGATTGAATGGCATT
Larix28851	ACAAGTTCTGGATGCCTTTG	CAACCCAAAAAGTGACCAAG
Larix34775	CATTGTGTGACTTAGCATAG	GGTCATTTCAGTTCCGATTA
Larix40840	AGAGGTGCTCTATAACTCAG	GCGAAGAGCCACAAGACAGC
Larix02488	ACTTATTGCCTTTAGGTTTG	GTAGATCCGTCTCCTCTTTA
Larix02623	CCTTCTTCTCCTATTTCAATTGTGT	TACGAAAAGACAATCAACTTCAGAGA
Larix25333	ATGTATGCTACCAAATACCC	CTATAAAGTTCTCCTCGCAA
Larix17024	TACTGTAACAAACATGGCTTT	AAGTAAAAGCAGTGTATGG
Larix41119	TAAATTCCCCCAGACTTCCTTCA	ATTTCTCTAAAGAGCCAAGACGTGC
Larix06036	ATATTCAGCCCTCATATCCT	TAAACAAACTTGACCCTACT
Larix30481	CGGTCTGCAAGAAAACAAGATAAAAAT	TGCTTTTGTTGTGTGATGGTTGA
Larix17382	GATTTACACGGCATGATACGA	ATGACACCAATGTTTGAGGG
3. Primes used for cloning the cDNA of the candidate target genes.
Name	Primer forward (5'-3')	Primer reverse (5'-3')
Larix33865	TGAGAGATATTTAGTTGTCATG	TTCCAGTACAATACGCACT
Larix06603	TGTATGTATGCAGTCTTTTGC	GGTAGAATAATGATGGTTGTCTT
Larix09181	GTCTTCCAACATTCGCTTCT	AATCTCAAATCGGCATCG
Larix14222	CTTCTGTCGCCCTGTCTA	CTCCAGACTGCACAGATAAAG
Larix28851	GATTCGATTCTCAGTGCA	CTTATCGCCGACCTATGC
Larix02488	CGGCATGGAGGTTGTTAT	ATGTCTCTCCGTCTCGGCTCC
Larix06036	GCAGAATCCAGATCTCTTTCAG	CTGTGAAATGAAACGGAATA
4. Primes used for Yeast one-hybrid assays (Y1H).
Name	Primer forward (5'-3')	Primer reverse (5'-3')
pGADT7-LaSCL6-var1	CATATGGCCATGGAGGCCAGTGAATTCATGAACGGGATGCTAAGCAGGAC	GTATCGATGCCCACCCGGGTGGAATTCTTAAGGCGGGGGCCCGCA
pGADT7-LaSCL6-var2	CATATGGCCATGGAGGCCAGTGAATTCATGGAAGATTTGGAGAGTATGTTG	GTATCGATGCCCACCCGGGTGGAATTCTTAAGGCGGGGGCCCGCA
pHIS2-Larix33865	AATACGACTCACTATAGGGCGAATTCAGGCTTTGTGAAAATGTTAG	CGCGAACGCGTGAGCTCCCCGGGAATTCATCTATCCACCTTCTCAAGC
pHIS2-Larix40803	ATCGGAATTCTGTAGTCGCCAGTCATCAGATC	ATCGGAGCTCTAATGCTTGCACTAAGGAGGAA
pHIS2-Larix43783	AATACGACTCACTATAGGGCGAATTCGACTAGGGATTCGATTGACC	CGCGAACGCGTGAGCTCCCCGGGAATTCTAATCCGAAGCCTCAATCTC
pHIS2-Larix31476	AATACGACTCACTATAGGGCGAATTCATTTTGGATGGGATTTGAAGATTCAATAAATATTC	CGCGAACGCGTGAGCTCCCCGGGAATTCACGATCTGTCGGGAGCT
pHIS2-Larix43329	ATCGGAATTCTTCAAGCCAAAGAAGGAGGAACAA	ATCGGAGCTCATCGGAAGGAACCTTACACGGAC
pHIS2-Larix29854	AATACGACTCACTATAGGGCGAATTCGAGTTCCTTTAACGCACTAG	CGCGAACGCGTGAGCTCCCCGGGAATTCTCTAAGTCGAAGGGCTTTAT
pHIS2-Larix06603	AATACGACTCACTATAGGGCGAATTCACTCTACCTTCATCTTTGTCCATAAT	CGCGAACGCGTGAGCTCCCCGGGAATTCGGCTGATGGCATGCATG
pHIS2-Larix22079	ATCGGAATTCAACTCATCATAACCTAGGTTTCATTACTCTCTGCTC	ATCGGAGCTCGAGGAGATGAGAAGAGGAATGAGA
pHIS2-Larix34798	ATCGGAATTCCCTGCTAGTCAAGGGGTACTACCA	ATCGGAGCTCCAGAGTTATTACTTGGGTTTATAAAGCCCGTTC
pHIS2-Larix26440	AATACGACTCACTATAGGGCGAATTCAGATTTGGTCCGTAGATGGG	CGCGAACGCGTGAGCTCCCCGGGAATTCCTCAGTTCATGGGATAACGT
pHIS2-Larix03498	ATCGGAATTCATATAGCAATCGATTTGGATTTTACTTTAAATTAA	ATCGGAGCTCAGGAGATCCATTTCTCCGTCGATGAA
pHIS2-Larix09181	AATACGACTCACTATAGGGCGAATTCAACCATGTACCGAAGTCATC	CGCGAACGCGTGAGCTCCCCGGGAATTCGATCATTCATACACACTGCT
pHIS2-Larix14222	AATACGACTCACTATAGGGCGAATTCAACAAAGATACAAAATGGAA	CGCGAACGCGTGAGCTCCCCGGGAATTCGCTTTCATTAGTAAATACCA
pHIS2-Larix01927	ATCGGAATTCCATTTAACGCGTCAAAAGAGACCCTCATTAG	ATCGGAGCTCGAAATCGTTTGCAGATTGAATGG
pHIS2-Larix28851	AATACGACTCACTATAGGGCGAATTCACAAGTTCTGGATGCCTTTG	CGCGAACGCGTGAGCTCCCCGGGAATTCCAACCCAAAAAGTGACCAAG
pHIS2-Larix34775	AATACGACTCACTATAGGGCGAATTCCATTGTGTGACTTAGCATAG	CGCGAACGCGTGAGCTCCCCGGGAATTCGGTCATTTCAGTTCCGATTA
pHIS2-Larix40840	AATACGACTCACTATAGGGCGAATTCAGAGGTGCTCTATAACTCAG	CGCGAACGCGTGAGCTCCCCGGGAATTCGCGAAGAGCCACAAGACAGC
pHIS2-Larix02488	ATCGGAATTCACTTATTGCCTTTAGGTTTGAAGTATAT	ATCGGAGCTCGTAGATCCGTCTCCTCTTTACTCTTACT
pHIS2-Larix02623	AATACGACTCACTATAGGGCGAATTCCCTTCTTCTCCTATTTCAATTGTGT	CGCGAACGCGTGAGCTCCCCGGGAATTCTACGAAAAGACAATCAACTTCAGAGA
pHIS2-Larix25333	AATACGACTCACTATAGGGCGAATTCATGTATGCTACCAAATACCC	CGCGAACGCGTGAGCTCCCCGGGAATTCCTATAAAGTTCTCCTCGCAA
pHIS2-Larix17024	ATCGGAATTCTACTGTAACAAACATGGCTTTTGGGGT	ATCGGAGCTCAAGTAAAAGCAGTGTATGGCCCA
pHIS2-Larix41119	ATGCCCCGGGTAAATTCCCCCAGACTTCCTTCA	ATCGGAGCTCATTTCTCTAAAGAGCCAAGACGTGC
pHIS2-Larix06036	AATACGACTCACTATAGGGCGAATTCATATTCAGCCCTCATATCCT	CGCGAACGCGTGAGCTCCCCGGGAATTCTAAACAAACTTGACCCTACT
pHIS2-Larix30481	AATACGACTCACTATAGGGCGAATTCCGGTCTGCAAGAAAACAAGATAAAAAT	CGCGAACGCGTGAGCTCCCCGGGAATTCTGCTTTTGTTGTGTGATGGTTGA
pHIS2-Larix17382	ATCGGAATTCGATTTACACGGCATGATACGAAT	ATCGACGCGTATGACACCAATGTTTGAGGGAC
5. Primes used for Dual-luciferase reporter assays.
Name	Primer forward (5'-3')	Primer reverse (5'-3')
62-SK-LaSCL6-var1	CAGTCACCTGCAAAACACCATGAACGGGATGCTAAGCAG	CAGTCACCTGCAAAAAGCGTTAAGGCGGGGGCCCGCACC
62-SK-LaSCL6-var2	CAGTCACCTGCAAAACACCATGGAAGATTTGGAGAGTAT	CAGTCACCTGCAAAAAGCGTTAAGGCGGGGGCCCGCACC
0800-Larix33865	CAGTGGTCTCAGATAAGGCTTTGTGAAAATGTTAG	CAGTGGTCTCACCCGATCTATCCACCTTCTCAAGC
0800-Larix06603	CAGTCACCTGCAAAAGATAACTCTACCTTCATCTTTGTC	CAGTCACCTGCAAAACCCGGGCTGATGGCATGCATGGAC
0800-Larix09181	CAGTCGTCTCAGATAAACCATGTACCGAAGTCATC	CAGTCGTCTCACCCGGATCATTCATACACACTGCT
0800-Larix14222	CAGTCGTCTCAGATAAACAAAGATACAAAATGGAA	CAGTCGTCTCACCCGGCTTTCATTAGTAAATACCA
0800-Larix28851	CAGTGGTCTCAGATAACAAGTTCTGGATGCCTTTG	CAGTGGTCTCACCCGCAACCCAAAAAGTGACCAAG
0800-Larix02488	CAGTGGTCTCAGATAACTTATTGCCTTTAGGTTTG	CAGTGGTCTCACCCGGTAGATCCGTCTCCTCTTTA
0800-Larix06036	CAGTGGTCTCAGATAATATTCAGCCCTCATATCCT	CAGTGGTCTCACCCGTAAACAAACTTGACCCTACT
6. Primes used for subcellular localization.
Name	Primer forward (5'-3')	Primer reverse (5'-3')
LaSCL6-var1-GFP	GGACTCTTGACCATGGGGATGAACGGGATGCTAAGC	CCTTGCTCACACTAGTAGGCGGGGGCCCGCACCT
LaSCL6-var2-GFP	GGACTCTTGACCATGGGGATGGAAGATTTGGAGAGT	CCTTGCTCACACTAGTAGGCGGGGGCCCGCACCT
GFP-LaSCL6-var1	GACGAGCTGTACAAAGTTAACATGAACGGGATGCTAAGCAGG	ACCAATTCACACGTGGGGCCCTTAAGGCGGGGGCCCGCACCTC
GFP-LaSCL6-var2	GACGAGCTGTACAAAGTTAACATGGAAGATTTGGAGAGTATG	ACCAATTCACACGTGGGGCCCTTAAGGCGGGGGCCCGCACCTC
7. Primes used for Yeast two-hybrid assays (Y2H).
Name	Primer forward (5'-3')	Primer reverse (5'-3')
pGBKT7-LaSCL6-var1-I	CATATGGCCATGGAGGCCGAATTCATGAACGGGATGCTAAGCAGGAC	GCAGGTCGACGGATCCCCGGGAATTCTACCCCTGCCGGTCCACCAC
pGBKT7-LaSCL6-var2-II	CATATGGCCATGGAGGCCGAATTCATGGAAGATTTGGAGAGTATGTTG	GCAGGTCGACGGATCCCCGGGAATTCGTAGGCAAATGGTGGTGGTG
pGBKT7-LaSCL6-var2-III	CATATGGCCATGGAGGCCGAATTCAATGCCCCTATCCCTACGCCAT	GCAGGTCGACGGATCCCCGGGAATTCAACAATGGCCTTCTGCCTCAGCTG
pGBKT7-LaSCL6-var2-IV	CATATGGCCATGGAGGCCGAATTCATAGTGGAGCAACTGCTCAAAGCAG	GCAGGTCGACGGATCCCCGGGAATTCGAAGGGCACATTTAGCTGCTTGG
pGBKT7-LaSCL6-var2-V	CATATGGCCATGGAGGCCGAATTCGAATTCGAGCTCCTCCACCTCG	GCAGGTCGACGGATCCCCGGGAATTCCCTCCAGGCAGTGGCTGAGA
pGADT7-LaAP2L2	ATCGCCCGGGATGAGCACTTGTGAAGCTCCTG	ATCGGTCGACTCAAGGAGTTCGAACCATCGGT
8. Primes used for Bimolecular fluorescent complementation assays (BiFC).
Name	Primer forward (5'-3')	Primer reverse (5'-3')
nYFP-LaSCL6	CAGTGGTCTCAGATCAATGCCCCTATCCCTACGCC	CAGTGGTCTCACTAGTTAAACAATGGCCTTCTGCC
LaAP2L2-cYFP	CAGTTTTAGGTGTAACGTGATGACGTCTCGGATCATGAGCACTTGTGAAGCTCC	CAGTTTTAGGTGTAACGTGATGACGTCTCGCTAGTCAAGGAGTTCGAACCATCG
